# Supplementary material for: Cirsiumtaiwanense (Compositae, Cirsiumsect.Onotrophe, subsect. Australicirsium), a new species from Taiwan
Source: PhytoKeys. 2021 Oct 12;183:35–53. doi: 10.3897/phytokeys.183.70119 (PMC8526505; doi:10.3897/phytokeys.183.70119)
Supplement: XML Treatment for Cirsium taiwanense [file phytokeys.183.70119-treatment1.xml]

<!DOCTYPE tp:taxon-treatment
  PUBLIC "-//TaxonX//DTD Taxonomic Treatment Publishing DTD v0 20100105//EN" "tax-treatment-NSO.dtd">
<tp:taxon-treatment xmlns:tp="http://www.plazi.org/taxpub"><tp:treatment-meta><kwd-group><label>Taxon classification</label><kwd><named-content xmlns:xlink="http://www.w3.org/1999/xlink" content-type="kingdom">Plantae</named-content></kwd><kwd><named-content xmlns:xlink="http://www.w3.org/1999/xlink" content-type="order">Asterales</named-content></kwd><kwd><named-content xmlns:xlink="http://www.w3.org/1999/xlink" content-type="family">Asteraceae</named-content></kwd></kwd-group><mixed-citation publication-type="journal"><person-group><name><surname>Chang</surname><given-names>Chih-Yi</given-names></name><name><surname>Tzeng</surname><given-names>Hsy-Yu</given-names></name><name><surname>Tseng</surname><given-names>Yen-Hsueh</given-names></name></person-group><article-title><italic><tp:taxon-name><tp:taxon-name-part taxon-name-part-type="genus" reg="Cirsium">Cirsium</tp:taxon-name-part><tp:taxon-name-part taxon-name-part-type="species" reg="taiwanense">taiwanense</tp:taxon-name-part></tp:taxon-name></italic> (<tp:taxon-name><tp:taxon-name-part taxon-name-part-type="family">Compositae</tp:taxon-name-part></tp:taxon-name>, <tp:taxon-name><tp:taxon-name-part taxon-name-part-type="genus" reg="Cirsium">Cirsium</tp:taxon-name-part><tp:taxon-name-part taxon-name-part-type="infraspecific-rank">sect.</tp:taxon-name-part><tp:taxon-name-part taxon-name-part-type="section" reg="Onotrophe">Onotrophe</tp:taxon-name-part></tp:taxon-name>, subsect. <tp:taxon-name><tp:taxon-name-part taxon-name-part-type="genus" reg="Cirsium"/><tp:taxon-name-part taxon-name-part-type="subsection" reg="Australicirsium">Australicirsium</tp:taxon-name-part></tp:taxon-name>), a new species from Taiwan</article-title><source>PhytoKeys</source><day>12</day><month>10</month><year>2021</year><volume>183</volume><fpage>35</fpage><lpage>53</lpage><pub-id pub-id-type="doi">10.3897/phytokeys.183.70119</pub-id></mixed-citation></tp:treatment-meta><tp:nomenclature><tp:taxon-name>
              <object-id xmlns:xlink="http://www.w3.org/1999/xlink" content-type="arpha" xlink:type="simple">10B2969B-F633-5D88-B90B-F88C9B6AA244</object-id>
              <tp:taxon-name-part taxon-name-part-type="genus" reg="Cirsium">Cirsium</tp:taxon-name-part>
              <tp:taxon-name-part taxon-name-part-type="species" reg="taiwanense">taiwanense</tp:taxon-name-part>
              <object-id xmlns:xlink="http://www.w3.org/1999/xlink" content-type="ipni" xlink:type="simple">urn:lsid:ipni.org:names:77220552-1</object-id>
            </tp:taxon-name><tp:taxon-authority>Y.H.Tseng &amp; Chih Y.Chang</tp:taxon-authority><tp:taxon-status xmlns:xlink="http://www.w3.org/1999/xlink" xlink:type="simple">sp. nov.</tp:taxon-status><xref ref-type="fig" rid="F1">Figures 1C</xref><xref ref-type="fig" rid="F2">, 2C</xref><xref ref-type="fig" rid="F3">, 3C</xref><xref ref-type="fig" rid="F5">, 5</xref><xref ref-type="fig" rid="F6">, 6</xref></tp:nomenclature><tp:treatment-sec sec-type="diagnosis" id="SECID0EU3BG"><title>Diagnosis.</title><p>Differs from <italic><tp:taxon-name><tp:taxon-name-part taxon-name-part-type="genus" reg="Cirsium">C.</tp:taxon-name-part><tp:taxon-name-part taxon-name-part-type="species" reg="hosokawae">hosokawae</tp:taxon-name-part></tp:taxon-name></italic> in having a yellow corolla (vs. vivid purplish red corolla), a narrower angle between the midrib and lateral veins of the cauline leaves ((44–)52–73° vs. 82–90°), and usually more florets (101–135(–194) vs. 54–111) and phyllaries (90–127 vs. 68–109) per capitulum. Differs from <italic><tp:taxon-name><tp:taxon-name-part taxon-name-part-type="genus" reg="Cirsium">C.</tp:taxon-name-part><tp:taxon-name-part taxon-name-part-type="species" reg="arisanense">arisanense</tp:taxon-name-part></tp:taxon-name></italic> by its nodding mature capitula (vs. erect), erect corolla lobes (vs. revolute), and a densely cobwebby abaxial leaf surface (vs. without cobwebby indumentum).</p></tp:treatment-sec><tp:treatment-sec sec-type="material" id="SECID0EQ4BG"><title>Type.</title><p>Taiwan. Nantou County, Ren’ai Township, Provincial Rd. No. 14A 21 km, 2605 m alt., <named-content xmlns:xlink="http://www.w3.org/1999/xlink" content-type="dwc:verbatimCoordinates" xlink:type="simple"><named-content content-type="geo-json" specific-use="{&#34;type&#34;:&#34;Point&#34;,&#34;coordinates&#34;:[121.218210,24.114380]}" id="NCID0EZ4BG" xlink:type="simple">24.11438°N, 121.21821°E</named-content></named-content>, 15 July 2020. <italic>C. Y. Chang 2976</italic> (holotype: TCF; isotype: TNM, PPI).</p></tp:treatment-sec><tp:treatment-sec sec-type="description" id="SECID0EA5BG"><title>Description.</title><p>Perennial herbs, stems 0.5–1.0 m tall, internodes terete. Leaves pinnatipartite or pinnatisect, space between pinnae V-shaped, adaxial surface puberulent or cobwebby, abaxial surface densely cobwebby, margin spinose; rosette leaves narrowly elliptic to oblanceolate, base cuneate to attenuate, apex narrowly acute, 19.5–34.1 × 4.1–7.4 cm, angle between the midrib and the lateral veins (40–)55–76°; pinnae 7–11 pairs, 0.9–2.6 ×1.2–2.1 mm, space between pinnae 0.4–1.2 cm, petiole 1.5–4.0 cm; cauline leaves narrowly elliptic to narrowly triangular, base cordate, apex narrowly acute, 9.0–25.5 × 2.2–6.9 cm, angle between the midrib and the lateral veins (44–)52–73°; pinnae 5–8 pairs, 1.3–2.1 × 0.8–1.9 cm, space between pinnae 0.6–1.5 cm, sessile. Capitula solitary or 2–6 arranged into racemes or panicles, mature capitula nodding. Involucre urceolate, more or less cobwebby, 2.8–3.4 × 1.4–1.9 cm; phyllaries 90–127, in 5–7 series, apex acute, midrib distinct, (0.3–)0.5–1.4 × 1.5–2.1 mm, length ratio of inner and outer phyllaries 2.2–3.6, the reflexed part of the phyllaries 1.5–3.1 mm long. Receptacle flat, densely bristly. Florets 101–135(–194), 2.2–3.1 cm long, with yellow corolla, corolla lobes 5, linear, erect, 3.0–5.1 × 0.4–0.7 mm, corolla tube fistulose with 2 sections, the inflated section of corolla tube 4.1–5.8 mm long; synantherous stamens 5, anthers brown, 5.9–8.3 mm long, base with caudate extensions, filaments 3.0–4.5 mm long with irregular protuberances; stigmas bifid, styles 2.0–2.5 cm long, style arm 2.6–2.7 mm long, ovaries (1.6–)3.2–4.1 mm long. Achenes oblong, base acute, apex truncate, beige, 3.5–4.5 × 1.5–1.8 mm, compressed, 4-angled, ribbed, beak heart-shaped; pappus copious, plumose, bristles in many series, 1.55–1.65 cm long, forming basal ring, easily shed.</p><fig id="F5" position="float" orientation="portrait"><object-id xmlns:xlink="http://www.w3.org/1999/xlink" content-type="doi" xlink:type="simple">10.3897/phytokeys.183.70119.figure5</object-id><object-id xmlns:xlink="http://www.w3.org/1999/xlink" content-type="arpha" xlink:type="simple">859DF5E2-B52F-5294-884B-CEF8796F6CBB</object-id><label>Figure 5.</label><caption><p>Line drawings of <italic><tp:taxon-name><tp:taxon-name-part taxon-name-part-type="genus" reg="Cirsium">Cirsium</tp:taxon-name-part><tp:taxon-name-part taxon-name-part-type="species" reg="taiwanense">taiwanense</tp:taxon-name-part></tp:taxon-name></italic> Y.H.Tseng &amp; Chih Y.Chang <bold>A</bold> habit <bold>B</bold> rosette leaf <bold>C</bold> cauline leaf <bold>D</bold> capitulum <bold>E</bold> floret <bold>E</bold>’ floret (pappus removed) <bold>F</bold> phyllaries <bold>G</bold> style branches <bold>H</bold> achene.</p></caption><graphic xmlns:xlink="http://www.w3.org/1999/xlink" xlink:href="phytokeys-183-035-g005.jpg" position="float" orientation="portrait" xlink:type="simple" id="oo_598053.jpg"><uri content-type="original_file" xlink:type="simple">https://binary.pensoft.net/fig/598053</uri></graphic></fig></tp:treatment-sec><tp:treatment-sec sec-type="phenology" id="SECID0EP6BG"><title>Phenology.</title><p>Flowering between June and October and fruiting between July and November.</p></tp:treatment-sec><tp:treatment-sec sec-type="distribution" id="SECID0EU6BG"><title>Distribution and habitat.</title><p>Endemic species of Taiwan. <italic><tp:taxon-name><tp:taxon-name-part taxon-name-part-type="genus" reg="Cirsium">Cirsium</tp:taxon-name-part><tp:taxon-name-part taxon-name-part-type="species" reg="taiwanense">taiwanense</tp:taxon-name-part></tp:taxon-name></italic> grows in open areas between <italic><tp:taxon-name><tp:taxon-name-part taxon-name-part-type="genus" reg="Querus">Querus</tp:taxon-name-part></tp:taxon-name></italic> forest and <italic><tp:taxon-name><tp:taxon-name-part taxon-name-part-type="genus" reg="Abies">Abies</tp:taxon-name-part></tp:taxon-name></italic> forest at 1400–3400 m a.s.l. in central-northern Taiwan. <italic><tp:taxon-name><tp:taxon-name-part taxon-name-part-type="genus" reg="Cirsium">Cirsium</tp:taxon-name-part><tp:taxon-name-part taxon-name-part-type="species" reg="taiwanense">taiwanense</tp:taxon-name-part></tp:taxon-name></italic> usually grows at sunny sites. Common companion species are <italic><tp:taxon-name><tp:taxon-name-part taxon-name-part-type="genus" reg="Artemisia">Artemisia</tp:taxon-name-part><tp:taxon-name-part taxon-name-part-type="species" reg="morrisonensis">morrisonensis</tp:taxon-name-part></tp:taxon-name></italic> Hayata (<tp:taxon-name><tp:taxon-name-part taxon-name-part-type="family">Compositae</tp:taxon-name-part></tp:taxon-name>), <italic><tp:taxon-name><tp:taxon-name-part taxon-name-part-type="genus" reg="Lilium">Lilium</tp:taxon-name-part><tp:taxon-name-part taxon-name-part-type="species" reg="formosanum">formosanum</tp:taxon-name-part></tp:taxon-name></italic> Wallace (<tp:taxon-name><tp:taxon-name-part taxon-name-part-type="family">Liliaceae</tp:taxon-name-part></tp:taxon-name>), <italic><tp:taxon-name><tp:taxon-name-part taxon-name-part-type="genus" reg="Salix">Salix</tp:taxon-name-part><tp:taxon-name-part taxon-name-part-type="species" reg="fulvopubescens">fulvopubescens</tp:taxon-name-part></tp:taxon-name></italic> Hayata (<tp:taxon-name><tp:taxon-name-part taxon-name-part-type="family">Salicaceae</tp:taxon-name-part></tp:taxon-name>) and <italic><tp:taxon-name><tp:taxon-name-part taxon-name-part-type="genus" reg="Rubus">Rubus</tp:taxon-name-part><tp:taxon-name-part taxon-name-part-type="species" reg="pectinellus">pectinellus</tp:taxon-name-part></tp:taxon-name></italic> Maxim. (<tp:taxon-name><tp:taxon-name-part taxon-name-part-type="family">Rosaceae</tp:taxon-name-part></tp:taxon-name>).</p><fig id="F6" position="float" orientation="portrait"><object-id xmlns:xlink="http://www.w3.org/1999/xlink" content-type="doi" xlink:type="simple">10.3897/phytokeys.183.70119.figure6</object-id><object-id xmlns:xlink="http://www.w3.org/1999/xlink" content-type="arpha" xlink:type="simple">A3C16990-2B35-567D-86ED-FFE1B67EB297</object-id><label>Figure 6.</label><caption><p><italic><tp:taxon-name><tp:taxon-name-part taxon-name-part-type="genus" reg="Cirsium">Cirsium</tp:taxon-name-part><tp:taxon-name-part taxon-name-part-type="species" reg="taiwanense">taiwanense</tp:taxon-name-part></tp:taxon-name></italic> Y.H.Tseng &amp; Chih Y.Chang <bold>A</bold> habitat <bold>B</bold> habit <bold>C</bold> basal rosette <bold>D</bold> variations of rosette leaves <bold>E</bold> variations of cauline leaves <bold>F</bold> inflorescences <bold>G, H</bold> capitulum <bold>I</bold> floret <bold>I</bold>’ floret (pappus removed) <bold>J</bold> achenes.</p></caption><graphic xmlns:xlink="http://www.w3.org/1999/xlink" xlink:href="phytokeys-183-035-g006.jpg" position="float" orientation="portrait" xlink:type="simple" id="oo_598054.jpg"><uri content-type="original_file" xlink:type="simple">https://binary.pensoft.net/fig/598054</uri></graphic></fig></tp:treatment-sec><tp:treatment-sec sec-type="Chinese name" id="SECID0ELEAI"><title>Chinese name.</title><p>Tai-wan-ji (臺灣薊).</p></tp:treatment-sec><tp:treatment-sec sec-type="Chromosome number" id="SECID0EQEAI"><title>Chromosome number.</title><p>2<italic>n</italic> = 32 (Fig. <xref ref-type="fig" rid="F3">3B</xref>).</p></tp:treatment-sec><tp:treatment-sec sec-type="Palynology" id="SECID0E3EAI"><title>Palynology.</title><p>Pollen grains are tricolporate, spheroidal, micro-reticulate and 46.6–51.8 × 43.5–50.7 μm (P/E ratio: 0.9–1.1). The surface is densely covered with spines that are 2.8–3.6 μm long and 3.9–6.0 μm wide at the base. The distance between spines is 8.2–11.8 μm (Fig. <xref ref-type="fig" rid="F2">2C</xref>).</p></tp:treatment-sec><tp:treatment-sec sec-type="conservation status" id="SECID0EGFAI"><title>Conservation status.</title><p><italic><tp:taxon-name><tp:taxon-name-part taxon-name-part-type="genus" reg="Cirsium">Cirsium</tp:taxon-name-part><tp:taxon-name-part taxon-name-part-type="species" reg="taiwanense">taiwanense</tp:taxon-name-part></tp:taxon-name></italic> is common in north-central Taiwan (Fig. <xref ref-type="fig" rid="F4">4</xref>). The populations often grow in high mountain areas and experience limited disturbance by humans. Following the International Union for Conservation of Nature (<abbrev xmlns:xlink="http://www.w3.org/1999/xlink" xlink:title="International Union for Conservation of Nature" id="ABBRID0E2FAI" xlink:type="simple">IUCN</abbrev>) Categories and Criteria (<xref ref-type="bibr" rid="B14">IUCN 2019</xref>), we regard this species as of Least Concern (<abbrev xmlns:xlink="http://www.w3.org/1999/xlink" xlink:title="Least Concern" id="ABBRID0EDGAI" xlink:type="simple">LC</abbrev>).</p></tp:treatment-sec><tp:treatment-sec sec-type="material" id="SECID0EHGAI"><title>Additional specimens examined.</title><p>Taiwan. Hsingchu County, Jianshi Township, Mt. Itsashan, 7 Sept. 1993. <italic>C. L. Huang 78</italic> (HAST!). Miaoli County, Taian Township, en route from 99 lodge to Mt. Tapachienshan, 11 Aug. 1985. <italic>C. I Peng 8492, 8542, 8543, 8544, 8545, 8546</italic> (HAST!); same loc., 2 Nov. 1996. <italic>C. M. Wang 2384</italic> (TNM!); Taian, 13 Sept. 1996. <italic>C. H. Chen 1870</italic> (TAIE!); 99 Lodge, 2780 m alt., 2 Nov. 1996. <italic>C. M. Wang 2384</italic> (HAST!); Mt. Hsishihshan, 27 Oct. 1976. <italic>B. P. Yang 81</italic> (TAIF!). Taichung City, Heping District, Mt. Nanhutashan, 21 Sept. 1969. <italic>T. Yamazaki 281</italic> (TI!); Yunleng cabin to Mt. Duojiatunshan, 26 June 1994. <italic>C. M. Wang 1026</italic> (TNM!); en route from entrance to Yunleng cabin, 27 July 2019. <italic>C. Y. Chang 2478</italic> (TCF); Derji, 3 July 1974. <italic>C. I Peng 15</italic> (TAI!); en route from entrance to Chika Lodge, 1 June 2003. <italic>C. M. Wang 6908</italic> (TNM!); same loc., 19 June 2009. <italic>C. M. Wang 13025</italic> (TNM!); same loc., 20 Jun. 2011. <italic>C. I Huang 5273</italic> (HAST!); same loc., 16 July 2009. <italic>Y. H. Tseng 4697</italic> (TCF); same loc., 9 Feb. 2021. <italic>C. Y. Chang 3269</italic> (TCF); en route from Chika lodge to Mt. Syue east peak, 7 Aug. 1986. <italic>C. I Peng 9660</italic> (HAST!); same loc., 11 Sept. 2002. <italic>C. I Huang 1238</italic> (HAST!; TNM!); same loc., 21 June 2011. <italic>C. I Huang 5290</italic> (HAST!); en route from Chika lodge to 369 Lodge, 15 June 1985. <italic>C. I Peng 7887</italic> (HAST!); behind 369 Lodge, margin of <italic><tp:taxon-name><tp:taxon-name-part taxon-name-part-type="genus" reg="Abies">Abies</tp:taxon-name-part></tp:taxon-name></italic> forest, 9 Sept. 2009. <italic>C. T. Chao 922</italic> (TCF!); en route from Wuling lodge to Mt. Tao, 24 Aug. 1988. <italic>C. I Peng 12012, 12020, 12100</italic> (HAST!); same loc., 22 July 2018. <italic>C. Y. Chang 2133</italic> (TCF!); en route from Wuling lodge to Taoshan waterfall, 24 Aug. 1988. <italic>C. I Peng 12097</italic> (HAST!); Huanshan, 6 July 2006. <italic>Z. H. Chen 186</italic> (TAIF!). Nantou County, Ren’ai Township, Guandaoxi, 22 Oct. 1932. <italic>S. Sasao s. n.</italic> (CHIA!); Hsinjenkang, Provincial Rd. No. 14A 21 km, 8 Sept. 1997. <italic>S. H. Wu 384</italic> (HAST!); Provincial Rd. No. 14A 22 km, 3 Aug. 2011. <italic>T. W. Hsu 17059</italic> (TAIE!); Mt. Hohuanshan near Yuanfeng, 13 July 1985. <italic>C. I Peng 8327</italic> (HAST!); Nenggao Cross-ridge Historic Trail, 28 Feb. 2006. <italic>M. J. Chung x22805</italic> (TAIF!); same loc., 31 Jan. 2018. <italic>C. Y. Chang 1609</italic> (TNM); Provincial Rd. No. 14A 21.5 km, 2 Oct. 2015. <italic>C. Y. Chang 772</italic> (TNM); same loc., 27 Oct. 2015. <italic>C. Y. Chang 839</italic> (TNM).</p></tp:treatment-sec><tp:treatment-sec><!--Section generated to contain objects referenced in tp:taxon-treatment.--><fig id="F1" position="float" orientation="portrait"><object-id xmlns:xlink="http://www.w3.org/1999/xlink" content-type="doi" xlink:type="simple">10.3897/phytokeys.183.70119.figure1</object-id><object-id xmlns:xlink="http://www.w3.org/1999/xlink" content-type="arpha" xlink:type="simple">45A5C56F-DB41-5545-A17C-102A8401A2DE</object-id><label>Figure 1.</label><caption><p>Comparison of the morphological characters of <tp:taxon-name><tp:taxon-name-part taxon-name-part-type="genus" reg="Cirsium">Cirsium</tp:taxon-name-part></tp:taxon-name> Mill. subsect. <tp:taxon-name><tp:taxon-name-part taxon-name-part-type="genus" reg="Cirsium"/><tp:taxon-name-part taxon-name-part-type="subsection" reg="Australicirsium">Australicirsium</tp:taxon-name-part></tp:taxon-name> Kitam. <bold>A</bold><italic><tp:taxon-name><tp:taxon-name-part taxon-name-part-type="genus" reg="Cirsium">C.</tp:taxon-name-part><tp:taxon-name-part taxon-name-part-type="species" reg="arisanense">arisanense</tp:taxon-name-part></tp:taxon-name></italic> Kitam <bold>B</bold><italic><tp:taxon-name><tp:taxon-name-part taxon-name-part-type="genus" reg="Cirsium">C.</tp:taxon-name-part><tp:taxon-name-part taxon-name-part-type="species" reg="hosokawae">hosokawae</tp:taxon-name-part></tp:taxon-name></italic> Kitam <bold>C</bold><italic><tp:taxon-name><tp:taxon-name-part taxon-name-part-type="genus" reg="Cirsium">C.</tp:taxon-name-part><tp:taxon-name-part taxon-name-part-type="species" reg="taiwanense">taiwanense</tp:taxon-name-part></tp:taxon-name></italic> Y.H.Tseng &amp; Chih Y.Chang <bold>1</bold> cauline leaf, adaxial view <bold>1</bold>' cauline leaf, abaxial view <bold>2</bold> capitulum <bold>3</bold> inner phyllary <bold>3</bold>' middle phyllary <bold>3</bold>" outer phyllary <bold>4</bold> floret <bold>4</bold>' floret (pappus removed) <bold>5</bold> synantherous stamens <bold>6</bold> style branches <bold>7</bold> achene <bold>7</bold>' achene with pappus.</p></caption><graphic xmlns:xlink="http://www.w3.org/1999/xlink" xlink:href="phytokeys-183-035-g001.jpg" position="float" orientation="portrait" xlink:type="simple" id="oo_598049.jpg"><uri content-type="original_file" xlink:type="simple">https://binary.pensoft.net/fig/598049</uri></graphic></fig><fig id="F2" position="float" orientation="portrait"><object-id xmlns:xlink="http://www.w3.org/1999/xlink" content-type="doi" xlink:type="simple">10.3897/phytokeys.183.70119.figure2</object-id><object-id xmlns:xlink="http://www.w3.org/1999/xlink" content-type="arpha" xlink:type="simple">36EC219D-23CF-5133-B3EE-4501BDFA7FF8</object-id><label>Figure 2.</label><caption><p>Comparison of the pollen morphology of <tp:taxon-name><tp:taxon-name-part taxon-name-part-type="genus" reg="Cirsium">Cirsium</tp:taxon-name-part></tp:taxon-name> Mill. subsect. <tp:taxon-name><tp:taxon-name-part taxon-name-part-type="genus" reg="Cirsium"/><tp:taxon-name-part taxon-name-part-type="subsection" reg="Australicirsium">Australicirsium</tp:taxon-name-part></tp:taxon-name> Kitam <bold>A</bold><italic><tp:taxon-name><tp:taxon-name-part taxon-name-part-type="genus" reg="Cirsium">C.</tp:taxon-name-part><tp:taxon-name-part taxon-name-part-type="species" reg="arisanense">arisanense</tp:taxon-name-part></tp:taxon-name></italic> Kitam <bold>B</bold><italic><tp:taxon-name><tp:taxon-name-part taxon-name-part-type="genus" reg="Cirsium">C.</tp:taxon-name-part><tp:taxon-name-part taxon-name-part-type="species" reg="hosokawae">hosokawae</tp:taxon-name-part></tp:taxon-name></italic> Kitam <bold>C</bold><italic><tp:taxon-name><tp:taxon-name-part taxon-name-part-type="genus" reg="Cirsium">C.</tp:taxon-name-part><tp:taxon-name-part taxon-name-part-type="species" reg="taiwanense">taiwanense</tp:taxon-name-part></tp:taxon-name></italic> Y.H.Tseng &amp; Chih Y.Chang <bold>1</bold> polar view <bold>2</bold> equatorial view <bold>3</bold> colporate view. Scale bar: 30 μm.</p></caption><graphic xmlns:xlink="http://www.w3.org/1999/xlink" xlink:href="phytokeys-183-035-g002.jpg" position="float" orientation="portrait" xlink:type="simple" id="oo_598050.jpg"><uri content-type="original_file" xlink:type="simple">https://binary.pensoft.net/fig/598050</uri></graphic></fig><fig id="F3" position="float" orientation="portrait"><object-id xmlns:xlink="http://www.w3.org/1999/xlink" content-type="doi" xlink:type="simple">10.3897/phytokeys.183.70119.figure3</object-id><object-id xmlns:xlink="http://www.w3.org/1999/xlink" content-type="arpha" xlink:type="simple">0EB86A59-BB22-5E0D-B557-488D3109C025</object-id><label>Figure 3.</label><caption><p>Karyotype of <tp:taxon-name><tp:taxon-name-part taxon-name-part-type="genus" reg="Cirsium">Cirsium</tp:taxon-name-part></tp:taxon-name> Mill. subsect. <tp:taxon-name><tp:taxon-name-part taxon-name-part-type="genus" reg="Cirsium"/><tp:taxon-name-part taxon-name-part-type="subsection" reg="Australicirsium">Australicirsium</tp:taxon-name-part></tp:taxon-name> Kitam <bold>A</bold><italic><tp:taxon-name><tp:taxon-name-part taxon-name-part-type="genus" reg="Cirsium">C.</tp:taxon-name-part><tp:taxon-name-part taxon-name-part-type="species" reg="arisanense">arisanense</tp:taxon-name-part></tp:taxon-name></italic> Kitam., 2<italic>n</italic> = 34 <bold>B</bold><italic><tp:taxon-name><tp:taxon-name-part taxon-name-part-type="genus" reg="Cirsium">C.</tp:taxon-name-part><tp:taxon-name-part taxon-name-part-type="species" reg="hosokawae">hosokawae</tp:taxon-name-part></tp:taxon-name></italic> Kitam., 2<italic>n</italic> = 34 <bold>C</bold><italic><tp:taxon-name><tp:taxon-name-part taxon-name-part-type="genus" reg="Cirsium">C.</tp:taxon-name-part><tp:taxon-name-part taxon-name-part-type="species" reg="taiwanense">taiwanense</tp:taxon-name-part></tp:taxon-name></italic> Y.H.Tseng &amp; Chih Y.Chang, 2<italic>n</italic> = 32 <bold>1</bold> cell <bold>2</bold> karyogram. *relatively clear satellites; arrow indicates chromosomes with secondary constriction. Scale bar: 5 μm.</p></caption><graphic xmlns:xlink="http://www.w3.org/1999/xlink" xlink:href="phytokeys-183-035-g003.jpg" position="float" orientation="portrait" xlink:type="simple" id="oo_598051.jpg"><uri content-type="original_file" xlink:type="simple">https://binary.pensoft.net/fig/598051</uri></graphic></fig><fig id="F4" position="float" orientation="portrait"><object-id xmlns:xlink="http://www.w3.org/1999/xlink" content-type="doi" xlink:type="simple">10.3897/phytokeys.183.70119.figure4</object-id><object-id xmlns:xlink="http://www.w3.org/1999/xlink" content-type="arpha" xlink:type="simple">4612C1F0-198D-5272-8606-4FC3E42A9BD8</object-id><label>Figure 4.</label><caption><p>Distribution map of <italic><tp:taxon-name><tp:taxon-name-part taxon-name-part-type="genus" reg="Cirsium">Cirsium</tp:taxon-name-part><tp:taxon-name-part taxon-name-part-type="species" reg="hosokawae">hosokawae</tp:taxon-name-part></tp:taxon-name></italic> Kitam. (▲) and <italic><tp:taxon-name><tp:taxon-name-part taxon-name-part-type="genus" reg="Cirsium">C.</tp:taxon-name-part><tp:taxon-name-part taxon-name-part-type="species" reg="taiwanense">taiwanense</tp:taxon-name-part></tp:taxon-name></italic> Y.H.Tseng &amp; Chih Y.Chang (○) in Taiwan. The red interrupted lines indicate major geographical climate regions as per <xref ref-type="bibr" rid="B28">Su (1985)</xref>, and the blue dotted lines indicate sections within each climate region. The right part of the figures shows a side view of Taiwan and the vertical lines indicate altitudinal vegetation zones as per <xref ref-type="bibr" rid="B27">Su (1984)</xref>.</p></caption><graphic xmlns:xlink="http://www.w3.org/1999/xlink" xlink:href="phytokeys-183-035-g004.jpg" position="float" orientation="portrait" xlink:type="simple" id="oo_598052.jpg"><uri content-type="original_file" xlink:type="simple">https://binary.pensoft.net/fig/598052</uri></graphic></fig></tp:treatment-sec><ref-list><ref id="B28"><mixed-citation xmlns:xlink="http://www.w3.org/1999/xlink" xlink:type="simple"><person-group><name name-style="western"><surname>Su</surname><given-names>HJ</given-names></name></person-group> (<year>1985</year>) <article-title>Studies on the climate and vegetation types of the natural forests in Taiwan (III)-a scheme of geographical climatic regions.</article-title><source>Quarterly Journal of Chinese Forestry</source><volume>18</volume>(<issue>3</issue>): <fpage>33</fpage>–<lpage>44</lpage>.</mixed-citation></ref><ref id="B27"><mixed-citation xmlns:xlink="http://www.w3.org/1999/xlink" xlink:type="simple"><person-group><name name-style="western"><surname>Su</surname><given-names>HJ</given-names></name></person-group> (<year>1984</year>) <article-title>Studies on the climatic and vegetation types of the natural forests in Taiwan (II) altitudinal vegetation zones in relation to temperature gradient.</article-title><source>Quarterly Journal of Chinese Forestry</source><volume>17</volume>(<issue>4</issue>): <fpage>57</fpage>–<lpage>73</lpage>.</mixed-citation></ref><ref id="B14"><mixed-citation xmlns:xlink="http://www.w3.org/1999/xlink" xlink:type="simple"><institution xlink:type="simple">IUCN</institution> (<year>2019</year>) Guidelines for Using the IUCN Red List Categories and Criteria. Version 14. Prepared by the Standards and Petitions Committee. <ext-link xlink:type="simple" ext-link-type="uri" xlink:href="http://www.iucnredlist.org/documents/RedListGuidelines.pdf">http://www.iucnredlist.org/documents/RedListGuidelines.pdf</ext-link> [Access: 25 August 2021]</mixed-citation></ref></ref-list></tp:taxon-treatment>
